# Supplementary material for: AI-Assisted Computed Structure Models for Pre-Ubiquitylation Complexes Assembled by Respiratory Syncytial Viral Suppressors of Cellular Interferon Response
Source: Int J Mol Sci. 2026 Mar 6;27(5):2437. doi: 10.3390/ijms27052437 (PMC12985925; doi:10.3390/ijms27052437)
Supplement: Supplementary file 1 [file ijms-27-02437-s001.zip]

Archive with 1 entries (1 files):
- ijms-4134277-supplementary.pdf
